# Supplementary material for: Protective Effect against Neosporosis Induced by Intranasal Immunization with Neospora caninum Membrane Antigens Plus Carbomer-Based Adjuvant
Source: Vaccines (Basel). 2022 Jun 10;10(6):925. doi: 10.3390/vaccines10060925 (PMC9230871; doi:10.3390/vaccines10060925)
Supplement: Supplementary file 1 [file vaccines-10-00925-s001.zip]

Archive with 1 entries (1 files):
- vaccines-1731069-supplementary.pdf
